# Supplementary material for: The Seraph 100® Microbind Affinity Blood Filter Does Not Alter Levels of Circulating or Mucosal Antibodies in Critical COVID-19 Patients
Source: Antibodies (Basel). 2024 Aug 6;13(3):65. doi: 10.3390/antib13030065 (PMC11348046; doi:10.3390/antib13030065)
Supplement: Supplementary file 1 [file antibodies-13-00065-s001.zip]

Archive with 1 entries (1 files):
- antibodies-3062013-supplementary.pdf
